# Supplementary material for: Oddioside A, a New Phenolic Glycoside Isolated from the Fruits of Morus alba (Mulberry), Protects TNF-α-Induced Human Dermal Fibroblast Damage
Source: Antioxidants (Basel). 2022 Sep 24;11(10):1894. doi: 10.3390/antiox11101894 (PMC9655652; doi:10.3390/antiox11101894)
Supplement: Supplementary file 1 [file antioxidants-11-01894-s001.zip]

Archive with 1 entries (1 files):
- antioxidants-1887963-supplementary.pdf
